# Supplementary material for: Pediatric reference values of anterior visual pathway structures measured with axis-correction on high-resolution 3D T2 fast spin echo sequences
Source: BMC Pediatr. 2022 Oct 8;22:584. doi: 10.1186/s12887-022-03637-z (PMC9547408; doi:10.1186/s12887-022-03637-z)
Supplement: Supplementary file 1 — Additional file 1: Table S1. Normative values (and associated 95%-prediction intervals) for the different AVP structures as predicted by the growth models developed and visualized (Fig. 4) in the main text of: Markart et al. 2022 “Pediatric reference values of anterior visual pathway structures measured with axis-correction on high-resolution 3D T2 fast spin echo sequences”. Table S2. Normative values (and associated 95%-prediction intervals) for the different AVP structures as predicted by the models developed and visualized (Fig. 5) in the main text of: Markart et al. 2022 “Pediatric reference values of anterior visual pathway structures measured with axis-correction on high-resolution 3D T2 fast spin echo sequences”. [file 12887_2022_3637_MOESM1_ESM.xlsx]

## Sheet: Age
Instructions:
Simply enter the patient's age (in years, e.g. 3.7) in cell A10, and select the correct scanner type from the dropdown menu in cell A13.
The table will automatically update its cell values to represent the different normative values, along with their associated 95% prediction intervals.
Note: predictions only allowed for ages 0.1 - 19.0 years.
	Table S1. Normative values (and associated 95%-prediction intervals) for the different AVP structures as predicted by the growth models developed and visualized
	(Figure 4) in the main text of: Markart et al. 2022 "Pediatric reference values of anterior visual pathway structures measured with axis-correction on
	high-resolution 3D T2 fast spin echo sequences"
Patient Age		Variable	Predicted value	95% Prediction Interval
1				Lower limit	Upper limit
		Lens trans	8.20386	7.54516	8.86255
Scanner		Globe trans	21.0769	19.2913	22.8626
1.5T		Nerve retrobulbar	3.00653	2.41788	3.59518
		Nerve 3/3	2.33269	1.71834	2.94704
		Nerve prechiasmatic	3.64823	2.92555	4.3709
		Sheath retrobulbar	6.82552	5.40661	8.24443
		Sheath 3/3	3.97187	2.84668	5.09706
		Chiasm supinf lat	2.89145	2.2505	3.53241
		Chiasm trans	10.9153	8.27352	13.5571

## Sheet: Height
Instructions:
Simply enter the patient's height (in meters, e.g. 1.23) in cell A10, and select the correct scanner type from the dropdown menu in cell A13.
The table will automatically update its cell values to represent the different normative values, along with their associated 95% prediction intervals.
Note: predictions only allowed for heights 0.55 - 2.00 meter.
	Table S2. Normative values (and associated 95%-prediction intervals) for the different AVP structures as predicted by the models developed and visualized
	(Figure 5) in the main text of: Markart et al. 2022 "Pediatric reference values of anterior visual pathway structures measured with axis-correction on
	high-resolution 3D T2 fast spin echo sequences"
Patient Height		Variable	Predicted value	95% Prediction Interval
1				Lower limit	Upper limit
		Lens trans	8.64665	7.95631	9.33698
Scanner		Globe trans	22.2115	20.4181	24.005
1.5T		Nerve retrobulbar	3.14215	2.54547	3.73884
		Nerve 3/3	2.53013	1.90813	3.15212
		Nerve prechiasmatic	4.0319	3.30648	4.75733
		Sheath retrobulbar	6.8261	5.3908	8.2614
		Sheath 3/3	4.088	2.95852	5.21748
		Chiasm supinf lat	3.00014	2.34336	3.65692
		Chiasm trans	11.9347	9.38923	14.4802
